# Supplementary material for: Doxorubicin-loaded DNA origami nanostructures: stability in vitreous and their uptake and toxicity in ocular cells
Source: Nanoscale. 2024 Aug 27;16(37):17585–98. doi: 10.1039/d4nr01995d (PMC11372452; doi:10.1039/d4nr01995d)
Supplement: NR-016-D4NR01995D-s002 [file NR-016-D4NR01995D-s002.zip]

Archive with 4 entries (4 files):
- corresponding videos for SI/24h_24HBAtto488_CellMask.avi
- corresponding videos for SI/24h_24HBAtto488DOX_CellMask_1.avi
- corresponding videos for SI/24h_24HBAtto488DOX_CellMask_2.avi
- corresponding videos for SI/24h_Atto488tag_CellMask.avi
